# Supplementary material for: Genomic and Pathological Characterization of Acute Hepatopancreatic Necrosis Disease (AHPND)-Associated Natural Mutant Vibrio parahaemolyticus Isolated from Penaeus vannamei Cultured in Korea
Source: Animals (Basel). 2024 Sep 26;14(19):2788. doi: 10.3390/ani14192788 (PMC11475263; doi:10.3390/ani14192788)
Supplement: Supplementary file 1 [file animals-14-02788-s001.zip]

Archive with 6 entries (6 files):
- Table S1. VRprofile2(final).xlsx
- Table S2&S3(final).pdf
- Table S4. VFDB(final).xlsx
- Table S5. Prophage (final).pdf
- Table S6. CARD AMR(final).xls
- VpA3_Fig_S1&S2.pdf
