# Supplementary material for: Genomic and Pathological Characterization of Acute Hepatopancreatic Necrosis Disease (AHPND)-Associated Natural Mutant Vibrio parahaemolyticus Isolated from Penaeus vannamei Cultured in Korea
Source: Animals (Basel). 2024 Sep 26;14(19):2788. doi: 10.3390/ani14192788 (PMC11475263; doi:10.3390/ani14192788)
Supplement: Supplementary file 1 [file animals-14-02788-s001.zip › Table S1. VRprofile2(final).xlsx]

## Sheet: Result
Table S1. List of mobile genetic elements (MGEs) in the genome of VpAHPND mutant strain 20-082A3 detected using VRprofile2 (https://tool2-mml.sjtu.edu.cn/VRprofile).
contig	Mobile Genetic Elements	Details	Position	Length	GC Content (%)	Antibiotic Resistance Genes (ARG)	Drug Class	Drugs	Virulence Gene	Virulence Description
Chromosome 1	Prophage	-	971551..1019022	47471	46.38	-	-	-	vopS / vopR / vecA / vopQ	(vopS) type III secretion system effector VopS, Adenylyltransferase [T3SS1 (VF0408)] [Vibrio parahaemolyticus RIMD 2210633] / (vopR) Type III secretion system effector VopR, phosphoinositide-binding protein [T3SS1 (VF0408)] [Vibrio parahaemolyticus RIMD 2210633] / (vecA) Type III secretion system chaperone VecA [T3SS1 (VF0408)] [Vibrio parahaemolyticus RIMD 2210633] / (vopQ) type III secretion sy…
	Integrative Conjugative Elements	-	778894..856598	77704	42.39	-	-	-	vpadF	(vpadF) surface adhesin VpadF [VpadF (VF0578)] [Vibrio parahaemolyticus RIMD 2210633]
	Integrative Conjugative Elements	-	2607728..2712078	104350	41.66	-	-	-	ugd / cap8E / rfaD / wbtL	(ugd) UDP-glucose 6-dehydrogenase [Capsule (VF0560)] [Klebsiella pneumoniae subsp. pneumoniae NTUH-K2044] / (cap8E) capsular polysaccharide synthesis enzyme Cap8E [Capsule (VF0003)] [Staphylococcus aureus subsp. aureus MW2] / (rfaD) ADP-L-glycero-D-mannoheptose-6-epimerase [LOS (VF0044)] [Haemophilus influenzae Rd KW20] / (wbtL) glucose-1-phosphate thymidylyltransferase [LPS (VF0542)] [Francisell…
	Prophage	-	905800..951315	45515	42.99	-	-	-	-	-
	Genomic island	-	276756..290441	13685	40.34	-	-	-	-	-
	Genomic island	-	1263867..1282858	18991	41.46	-	-	-	-	-
	Genomic island	-	1640994..1653680	12686	39.84	-	-	-	-	-
	Genomic island	-	1788594..1811726	23132	42.43	-	-	-	-	-
	Genomic island	-	2135029..2156606	21577	41.72	-	-	-	-	-
	Genomic island	-	2168924..2199950	31026	42.86	-	-	-	-	-
	Genomic island	-	2451298..2490066	38768	43.24	-	-	-	-	-
	Genomic island	-	2932249..2979871	47622	43.18	-	-	-	-	-
	Genomic island	-	3411616..3434373	22757	43.47	-	-	-	-	-
	IS/Tn*	ISVa2	778713..779633	920	47.28	-	-	-	-	-
	IS/Tn	ISVvu4	825817..826203	386	43.26	-	-	-	-	-
	IS/Tn	ISVa1	1793038..1793529	491	45.82	-	-	-	-	-
	IS/Tn	ISVal1	2156845..2157666	821	46.16	-	-	-	-	-
	IS/Tn	ISSod6	2169362..2170111	749	41.52	-	-	-	-	-
	IScluster/Tn	ISVpa2 / ISVpa2 / ISVvu4	2619277..2621625	2348	44.29	-	-	-	-	-
	IS/Tn	ISSde7	2645672..2646559	887	42.28	-	-	-	-	-
	IScluster/Tn	ISVha3 / ISVha3	3424436..3425232	796	44.35	-	-	-	-	-
	Integron	-	703024..777684	74660	40.18	-	-	-	-	-
	Integron	-	780999..825311	44312	39.82	-	-	-	-	-
	-	ARG	2100423..2100887	464	-	tet(34)	Tetracycline	Tetracycline	-	-
Chromosome 2	Genomic island	-	30219..41088	10869	43.46	-	-	-	-	-
	Genomic island	-	97678..106083	8405	40.62	-	-	-	-	-
	Genomic island	-	163705..178825	15120	39.75	-	-	-	-	-
	Genomic island	-	1628555..1648721	20166	42.1	-	-	-	-	-
	Prophage	-	678806..723883	45077	46.68	-	-	-	-	-
	Prophage	-	1772400..1793551	21151	45.55	-	-	-	-	-
	-	ARG	452481..453332	851	-	blaCARB-46	Beta-lactam	Ampicillin, Amoxicillin, Piperacillin	-	-
pVp_20-082A3A	IS/Tn	ISVa3	19273..19806	533	44.65	-	-	-	-	-
	IS/Tn	TnpR_TnSpu1	26032..26634	602	44.35	-	-	-	-	-
	IScluster/Tn	ISVch4 / ISAlg / ISVch4	103676..104767	1091	44.45	-	-	-	-	-
	IScluster/Tn	ISVvu5 / ISVvu5	116924..117574	650	45.23	-	-	-	-	-
pVp_20-082A3B	IScluster/Tn	ISVa2 / ISVa2	14236..17912	3676	42.57	-	-	-	-	-
*IS/Tn, Insertion Sequence/ Transposon
M. Wang, Y.X. Goh, C. Tai, H. Wang, Z. Deng, H.Y. Ou*. 2022. VRprofile2: detection of antibiotic resistance-associated mobilome in bacterial pathogens. Nucleic Acids Res.
