# Supplementary material for: Genomic and Pathological Characterization of Acute Hepatopancreatic Necrosis Disease (AHPND)-Associated Natural Mutant Vibrio parahaemolyticus Isolated from Penaeus vannamei Cultured in Korea
Source: Animals (Basel). 2024 Sep 26;14(19):2788. doi: 10.3390/ani14192788 (PMC11475263; doi:10.3390/ani14192788)
Supplement: Supplementary file 1 [file animals-14-02788-s001.zip › Table S4. VFDB(final).xlsx]

## Sheet: Result
Table S4. Comparison of potential virulence genes detected in VpAHPND strain 19-021-D1 and mutant strain 20-082A3.
VFclass	Virulence factors	Related genes	V. parahaemolyticus 20-082A3		V. parahaemolyticus 19-021-D1
			Chromosome 1	Chromosome 2	Chromosome 1	Chromosome 2
Toxin	Accessory cholera enterotoxin	ace	-	-	-	-
	Cholera toxin	ctxA	-	-	-	-
		ctxB	-	-	-	-
	Hemolysin/cytolysin	vvhA	-	-	-	-
	RTX toxin	rtxA	-	-	-	-
		rtxB	-	-	-	-
		rtxC	-	-	-	-
		rtxD	-	-	-	-
	Thermolabile hemolysin	tlh	orf00681	-	orf04232	-
	TDH-related hemolysin	trhx	-	-	-	-
	Thermostable direct hemolysin	tdh	-	-	-	-
	V.cholerae cytolysin	hlyA	-	-	-	-
	Zonula occludens toxin	zot	-	-	-	-
Endotoxin	Aerolysin AerA/Cytotoxic enterotoxin Act(Aeromonas)	aerA/act	-	-	orf01901	-
	LOS(Haemophilus)	lgtF	orf02497	-	-	-
Immune evasion	Capsule(Acinetobacter)		orf02470; orf02488; orf02491	-	-	-
Lihong Chen, Jian Yang, Jun Yu, Zhijian Yao, Lilian Sun, Yan Shen, Qi Jin. 2005. VFDB: a reference database for bacterial virulence factors. Nucleic Acids Res. 33(1). D325-328.
