# Supplementary material for: Genomic and Pathological Characterization of Acute Hepatopancreatic Necrosis Disease (AHPND)-Associated Natural Mutant Vibrio parahaemolyticus Isolated from Penaeus vannamei Cultured in Korea
Source: Animals (Basel). 2024 Sep 26;14(19):2788. doi: 10.3390/ani14192788 (PMC11475263; doi:10.3390/ani14192788)
Supplement: Supplementary file 1 [file animals-14-02788-s001.zip › Table S6. CARD AMR(final).xls]

## Sheet: Result
Table S6. ARGs detected in VpAHPND mutant strain 20-082A3 using CARD (https://card.mcmaster.ca).
RGI Criteria	ARO Term	Detection Criteria	AMR Gene Family	Drug Class	Resistance Mechanism	% Identity of Matching Region	% Length of Reference Sequence
Chromosome 1
Strict	CRP	protein homolog model	resistance-nodulation-cell division (RND) antibiotic efflux pump	macrolide antibiotic, fluoroquinolone antibiotic, penam	antibiotic efflux	95.24	100
Strict	TxR	protein homolog model	ATP-binding cassette (ABC) antibiotic efflux pump	tetracycline antibiotic	antibiotic efflux	86.29	100
Strict	Escherichia coli parE conferring resistance to fluoroquinolones	protein variant model	fluoroquinolone resistant parE	fluoroquinolone antibiotic	antibiotic target alteration	78.98	99.37
Strict	vanT gene in vanG cluster	protein homolog model	glycopeptide resistance gene cluster, vanT	glycopeptide antibiotic	antibiotic target alteration	33.06	50.7
Chromosome 2
Perfect	CARB-18	protein homolog model	CARB beta-lactamase	penam	antibiotic inactivation	100	100
Strict	adeF	protein homolog model	resistance-nodulation-cell division (RND) antibiotic efflux pump	fluoroquinolone antibiotic, tetracycline antibiotic	antibiotic efflux	43.92	98.77
Strict	adeF	protein homolog model	resistance-nodulation-cell division (RND) antibiotic efflux pump	fluoroquinolone antibiotic, tetracycline antibiotic	antibiotic efflux	42.68	99.15
Alcock BP, Raphenya AR, Lau TT, Tsang KK, Bouchard M, Edalatmand A, ... & McArthur AG. 2020. CARD 2020: antibiotic resistome surveillance with the comprehensive antibiotic resistance database. Nucleic Acids Res. 48(D1), D517-D525.
card detected AMR genes
CARD (Comprehensive Antibiotic Resistance Database) (http://arpcard.mcmaster.ca/) was used to predict the resistome under the BLAST (Basic Local Alignment Search Tool), and RGI (Resistance Gene Identifier) (under Perfect hit, rigorous hit alone, and Perfect, Strict, and Loose hit criteria)
